# Supplementary material for: Emergency Department Prediction of In-Hospital Mortality in Suspected Pulmonary Embolism: An Explainable Machine Learning Approach
Source: J Clin Med. 2026 Feb 8;15(4):1340. doi: 10.3390/jcm15041340 (PMC12942220; doi:10.3390/jcm15041340)
Supplement: Supplementary file 1 [file jcm-15-01340-s001.zip]

Archive with 1 entries (1 files):
- jcm-4131512-supplementary.pdf
